# Supplementary material for: Design of news recommendation model based on sub-attention news encoder
Source: PeerJ Comput Sci. 2023 Mar 9;9:e1246. doi: 10.7717/peerj-cs.1246 (PMC10280677; doi:10.7717/peerj-cs.1246)
Supplement: Supplemental Information 1 — This code contains some of the formulas in the article, references, etc. [file peerj-cs-09-1246-s001.zip]

Archive with 9 entries (8 files):
- rnn-tutorial/
- rnn-tutorial/Call.py
- rnn-tutorial/MTABL.py
- rnn-tutorial/Subattention.py
- rnn-tutorial/gru_theano.py
- rnn-tutorial/requirements.txt
- rnn-tutorial/rnn-tutorial-gru.ipynb
- rnn-tutorial/train.py
- rnn-tutorial/utils.py
