# Supplementary material for: Design of news recommendation model based on sub-attention news encoder
Source: PeerJ Comput Sci. 2023 Mar 9;9:e1246. doi: 10.7717/peerj-cs.1246 (PMC10280677; doi:10.7717/peerj-cs.1246)
Supplement: Supplemental Information 1 — This code contains some of the formulas in the article, references, etc. [file peerj-cs-09-1246-s001.zip › rnn-tutorial/requirements.txt]

appnope==0.1.0
backports.ssl-match-hostname==3.4.0.2
certifi==2015.9.6.2
decorator==4.0.2
funcsigs==0.4
functools32==3.2.3-2
gnureadline==6.3.3
ipykernel==4.0.3
ipython==4.0.0
ipython-genutils==0.1.0
ipywidgets==4.0.2
Jinja2==2.8
jsonschema==2.5.1
jupyter==1.0.0
jupyter-client==4.0.0
jupyter-console==4.0.2
jupyter-core==4.0.6
MarkupSafe==0.23
matplotlib==1.4.3
mistune==0.7.1
mock==1.3.0
nbconvert==4.0.0
nbformat==4.0.0
nltk==3.0.5
nose==1.3.7
notebook==4.0.4
numpy==1.9.2
path.py==8.1.1
pbr==1.8.0
pexpect==3.3
pickleshare==0.5
ptyprocess==0.5
Pygments==2.0.2
pyparsing==2.0.3
python-dateutil==2.4.2
pytz==2015.4
pyzmq==14.7.0
qtconsole==4.0.1
scipy==0.16.0
simplegeneric==0.8.1
six==1.9.0
terminado==0.5
Theano==0.7.0
tornado==4.2.1
traitlets==4.0.0
wheel==0.26.0
