# Supplementary material for: Design of news recommendation model based on sub-attention news encoder
Source: PeerJ Comput Sci. 2023 Mar 9;9:e1246. doi: 10.7717/peerj-cs.1246 (PMC10280677; doi:10.7717/peerj-cs.1246)
Supplement: Supplemental Information 1 — This code contains some of the formulas in the article, references, etc. [file peerj-cs-09-1246-s001.zip › rnn-tutorial/rnn-tutorial-gru.ipynb]

# %% [code]
import numpy as np
import theano as theano
import theano.tensor as T
import time
import operator
from utils import load_data, load_model_parameters_theano, generate_sentences
from gru_theano import *
import sys

# %% [code]
# Load data (this may take a few minutes)
VOCABULARY_SIZE = 8000
X_train, y_train, word_to_index, index_to_word = load_data("data/reddit-comments-2015.csv", VOCABULARY_SIZE)

# %% [code]
# Load parameters of pre-trained model
model = load_model_parameters_theano('./data/pretrained.npz')

# %% [code]
# Build your own model (not recommended unless you have a lot of time!)

# LEARNING_RATE = 1e-3
# NEPOCH = 20
# HIDDEN_DIM = 128

# model = GRUTheano(VOCABULARY_SIZE, HIDDEN_DIM)

# t1 = time.time()
# model.sgd_step(X_train[0], y_train[0], LEARNING_RATE)
# t2 = time.time()
# print "SGD Step time: ~%f milliseconds" % ((t2 - t1) * 1000.)

# train_with_sgd(model, X_train, y_train, LEARNING_RATE, NEPOCH, decay=0.9)

# %% [code]
generate_sentences(model, 100, index_to_word, word_to_index)

# %% [code]
